# Supplementary material for: Integrating bulk RNA-seq, scRNA-seq, and spatial transcriptomics data to identify novel post-translational modification-related molecular subtypes and therapeutic responses in hepatocellular carcinoma
Source: Cancer Cell Int. 2025 Oct 3;25:330. doi: 10.1186/s12935-025-03964-y (PMC12495838; doi:10.1186/s12935-025-03964-y)
Supplement: Supplementary file 2 — Supplementary Material 2: 21 Types of post-translational modification gene sets [file 12935_2025_3964_MOESM2_ESM.xlsx]

## Sheet: Sheet1
Supplementary Table 1. 20 Types of Post-Translational Modification Gene Sets
Acetylation	Succinylation	Malonylation	Crotonylation	B-hydroxybutyrylation	Lactylation	Palmitoylation	Myristoylation	Ubiquitination	Sumoylation	Neddylation	ISGylation	ATG8ylation	FAT10ylation	UFMylation	Methylation	Glycosylation	Biotinylation	S-nitrosylation	Phosphorylation	Deubiquitination
HAT1	EP300	EP300	EP300	EP300	EP300	ZDHHC1	NMT1	UBA1	SAE1	NAE1	UBE1L	ATG7	UBA6	UBA5	SETD1A	ALG1	BPL1	ADH5	AKT1	USP7
AADAT	PAG1	PAG1	PAG1	PAG1	PAG1	ZDHHC2	NMT2	UBA2	UBA2	UBA3	UBE2L6	ATG3	USE1	UFC1	SETD1B	ALG2	BPL2	TXN	AKT2	USP20
KYAT3	KAT2A	KAT2A	KAT8	SIRT3	HDAC1	ZDHHC3	SIRT6	UBA3	UBE2I	UBE2M	HERC5	ATG12	RNF4	UFL1	EHMT1	ALG3		GSTP1	AKT3	CYLD
GOT2	CPT1A	SIRT5	KAT2A	HDAC1	HDAC3	ZDHHC4	ARF6	UBA5	PIAS1	UBE2F	HERC6	ATG5	HDAC6	UFSP1	EHMT2	ALG4		CASP3	MAPK1	USP15
KAT5	SIRT5		SIRT1	HDAC2		ZDHHC5	ARF1	UBA6	PIAS2	RBX1	TRIM25	ATG16L1		UFSP2	SUV39H1	ALG5		TXNRD1	MAPK3	USP13
KAT6A	SIRT7		SIRT2			ZDHHC6		UBA7	PIAS3	RBX2	TRIM21	MAP1LC3A			SUV39H2	ALG6		PDIA3	PRKACA	USP4
KAT6B			SIRT3			ZDHHC7		AKTIP	PIAS4	CUL1	TRIM38	MAP1LC3B			SETDB1	ALG8		GAPDH	PRKACB	OTUB1
KAT7						ZDHHC8		BIRC6	CBX4	CUL2	USP18	MAP1LC3C			SETDB2	ALG9			PRKACG	USP17L2
KAT8						ZDHHC9		UBE2A	RANBP2	CUL3		GABARAP			KMT2A	ALG12			CAMK2A	USP33
ELP3						ZDHHC11		UBE2B	ZNF451	CUL4A		GABARAPL1			KMT2B	DPM1			CAMK2B	USP9X
GTF3C4						ZDHHC12		UBE2C	SENP1	CUL4B		GABARAPL2			KMT2C	DPM2			CAMK2D	USP10
KAT14						ZDHHC13		UBE2D1	SENP2	CUL5		GABARAPL3			KMT2D	DPM3			CAMK2G	USP2
EP300						ZDHHC14		UBE2D2	SENP3	CUL7					SETD2	DPAGT1			SRC	USP16
PAG1						ZDHHC15		UBE2D3	SENP4	DCUN1D1					PRDM9	MGAT1			JAK1	USP3
EIF6						ZDHHC16		UBE2D4	SENP5	DCUN1D2					DOT1L	MGAT2			JAK2	USP37
KAT2B						ZDHHC17		UBE2E1	SENP6	DCUN1D3					NSD1	MGAT3			JAK3	USP19
SRC						ZDHHC18		UBE2E2	SENP7	DCUN1D4					NSD2	MGAT4			TYK2	USP8
FGR						ZDHHC19		UBE2E3		DCUN1D5					NSD3	MGAT5			EGFR	USP12
NCOA3						ZDHHC20		UBE2E4P		NEDD8					SETMAR	OSTC			PDGFRB	USP14
ACAT1						ZDHHC21		UBE2F		SENP8					SMYD2	STT3A			ABL1	USP1
BRD4						ZDHHC22		UBE2G1		CSN5					SMYD3	STT3B			MEK1	USP44
BRD3						ZDHHC23		UBE2G2		CSN6					SMYD4	GALNT1			MEK2	VCPIP1
PBRM1						LYPLA2P1		UBE2H							SMYD5	GALNT2			PPP1CA	USP11
HDAC1						PPT1		UBE2I							PRMT1	GALNT3			PPP1CB	USP22
HDAC2						ABHD17A		UBE2J1							PRMT2	GALNT4			PPP1CC	USP28
HDAC3						ABHD17B		UBE2J2							PRMT3	GALNT5			PPP2CA	USP36
HDAC4						ABHD17C		UBE2K							PRMT4	GALNT6			PPP2CB	BAP1
HDAC5								UBE2L1							PRMT5	GALNT7			PTPN1	WDR48
HDAC6								UBE2L2							PRMT6	GALNT8			PTPN11	USP21
HDAC7								UBE2L3							PRMT7	GALNT9			PTPRC	USP46
HDAC8								UBE2L4							PRMT8	GALNT10			DUSP1	OTUD7B
HDAC9								UBE2L5							PRMT9	GALNT11			DUSP2	USP25
HDAC10								UBE2L6							KDM1A	GALNT12			DUSP3	BRCC3
HDAC11								UBE2M							KDM1B	GALNT13				USP48
SIRT1								UBE2N							KDM2A	GALNT14				USP5
SIRT2								UBE2NL							KDM2B	GALNT15				OTUD5
SIRT3								UBE2O							KDM3A	GALNT16				USP24
SIRT4								UBE2QL1							KDM3B	GALNT17				USP17L24
SIRT5								UBE2Q1							KDM4A	GALNT18				USP17L25
SIRT6								UBE2Q2							KDM4B	GALNT19				USP17L29
SIRT7								CDC34							KDM4C	GALNT20				USP17L30
								UBE2R2							KDM4D	GALNTL1				USP17L26
								UBE2S							KDM5A	GALNTL2				USP17L27
								UBE2T							KDM5B	B3GNT1				USP17L28
								UBE2U							KDM5C	B3GNT2				USP47
								UBE2V1							KDM5D	B3GNT3				ABRAXAS2
								UBE2V2							KDM6A	B3GNT4				USP30
								UBE2W							KDM6B	B3GNT5				UCHL3
								UBE2Z							KDM7A	B3GNT6				USP17L5
								AFF4							KDM7B	B3GNT7				USP26
								AMFR								B3GNT8				TNFAIP3
								ANAPC11								B3GNT9				YOD1
								ANKIB1								B4GALT1				USP49
								AREL1								B4GALT2				OTUB2
								ARIH1								B4GALT3				UCHL5
								ARIH2								B4GALT4				UBC
								BARD1								B4GALT5				ATXN3
								BFAR								B4GALT6				USP17L6P
								BIRC2								B4GALT7				USP42
								BIRC3												USP17L1
								BIRC7												USP17L3
								BIRC8												USP35
								BMI1												BABAM1
								BRAP												EIF3F
								BRCA1												USP51
								CBL												PSMD14
								CBLB												ZRANB1
								CBLC												UCHL1
								CBLL1												USP29
								CCDC36												USP34
								CCNB1IP1												JOSD1
								CGRRF1												BABAM2
								CHFR												OTUD3
								CNOT4												USP27X
								CUL9												USP6
								CYHR1												USP38
								DCST1												USP18
								DTX1												USP17L22
								DTX2												USP17L13
								DTX3												USP17L18
								DTX3L												USP17L11
								DTX4												USP17L17
								DZIP3												USP17L20
								E4F1												USP17L10
								FANCL												USP17L12
								G2E3												USP17L19
								HACE1												USP17L21
								HECTD1												ATXN7L3
								HECTD2												USP31
								HECTD3												JOSD2
								HECTD4												WDR20
								HECW1												OTUD7A
								HECW2												OTUD6B
								HERC1												USP32
								HERC2												OTUD1
								HERC3												USP9Y
								HERC4												TP53
								HERC5												STAMBPL1
								HERC6												USP40
								HLTF												TRAF6
								HUWE1												TRAF2
								IRF2BP1												USP45
								IRF2BP2												RIPK1
								IRF2BPL												ENY2
								ITCH												OTUD6A
								KCMF1												USP17L15
								KMT2C												MDM2
								KMT2D												OTULIN
								LNX1												USP17L4
								LNX2												USP17L8
								LONRF1												STAMBP
								LONRF2												ATXN3L
								LONRF3												IKBKG
								LRSAM1												OTUD4
								LTN1												RPS27A
								MAEA												ADRM1
								MAP3K1												MINDY1
								2024-03-01												SPATA2
								2024-03-10												ZC3H12A
								2024-03-11												MAP3K7
								2024-03-02												NLRP3
								2024-03-03												TRAF3
								2024-03-04												MYC
								2024-03-05												MYSM1
								2024-03-06												MINDY2
								2024-03-07												USP39
								2024-03-08												HIF1A
								2024-03-09
								MDM2
								MDM4
								MECOM
								MEX3A
								MEX3B
								MEX3C
								MEX3D
								MGRN1
								MIB1
								MIB2
								MID1
								MID2
								MKRN1
								MKRN2
								MKRN3
								MKRN4P
								MNAT1
								MSL2
								MUL1
								MYCBP2
								MYLIP
								NEDD4
								NEDD4L
								NEURL1
								NEURL1B
								NEURL3
								NFX1
								NFXL1
								NHLRC1
								NOSIP
								NSMCE1
								PARK2
								PCGF1
								PCGF2
								PCGF3
								PCGF5
								PCGF6
								PDZRN3
								PDZRN4
								PELI1
								PELI2
								PELI3
								PEX10
								PEX12
								PEX2
								PHF7
								PHRF1
								PJA1
								PJA2
								PLAG1
								PLAGL1
								PML
								PPIL2
								PRPF19
								RAD18
								RAG1
								RAPSN
								RBBP6
								RBCK1
								RBX1
								RC3H1
								RC3H2
								RCHY1
								RFFL
								RFPL1
								RFPL2
								RFPL3
								RFPL4A
								RFPL4AL1
								RFPL4B
								RFWD2
								RFWD3
								RING1
								RLF
								RLIM
								RMND5A
								RMND5B
								RNF10
								RNF103
								RNF11
								RNF111
								RNF112
								RNF113A
								RNF113B
								RNF114
								RNF115
								RNF121
								RNF122
								RNF123
								RNF125
								RNF126
								RNF128
								RNF13
								RNF130
								RNF133
								RNF135
								RNF138
								RNF139
								RNF14
								RNF141
								RNF144A
								RNF144B
								RNF145
								RNF146
								RNF148
								RNF149
								RNF150
								RNF151
								RNF152
								RNF157
								RNF165
								RNF166
								RNF167
								RNF168
								RNF169
								RNF17
								RNF170
								RNF175
								RNF180
								RNF181
								RNF182
								RNF183
								RNF185
								RNF186
								RNF187
								RNF19A
								RNF19B
								RNF2
								RNF20
								RNF207
								RNF208
								RNF212
								RNF212B
								RNF213
								RNF214
								RNF215
								RNF216
								RNF217
								RNF219
								RNF220
								RNF222
								RNF223
								RNF224
								RNF225
								RNF24
								RNF25
								RNF26
								RNF31
								RNF32
								RNF34
								RNF38
								RNF39
								RNF4
								RNF40
								RNF41
								RNF43
								RNF44
								RNF5
								RNF6
								RNF7
								RNF8
								RNFT1
								RNFT2
								RSPRY1
								SCAF11
								SH3RF1
								SH3RF2
								SH3RF3
								SHPRH
								SIAH1
								SIAH2
								SIAH3
								SMURF1
								SMURF2
								STUB1
								SYVN1
								TMEM129
								TOPORS
								TRAF2
								TRAF3
								TRAF4
								TRAF5
								TRAF6
								TRAF7
								TRAIP
								TRIM10
								TRIM11
								TRIM13
								TRIM15
								TRIM17
								TRIM2
								TRIM21
								TRIM22
								TRIM23
								TRIM24
								TRIM25
								TRIM26
								TRIM27
								TRIM28
								TRIM3
								TRIM31
								TRIM32
								TRIM33
								TRIM34
								TRIM35
								TRIM36
								TRIM37
								TRIM38
								TRIM39
								TRIM4
								TRIM40
								TRIM41
								TRIM42
								TRIM43
								TRIM43B
								TRIM45
								TRIM46
								TRIM47
								TRIM48
								TRIM49
								TRIM49B
								TRIM49C
								TRIM49D1
								TRIM5
								TRIM50
								TRIM51
								TRIM52
								TRIM54
								TRIM55
								TRIM56
								TRIM58
								TRIM59
								TRIM6
								TRIM60
								TRIM61
								TRIM62
								TRIM63
								TRIM64
								TRIM64B
								TRIM64C
								TRIM65
								TRIM67
								TRIM68
								TRIM69
								TRIM7
								TRIM71
								TRIM72
								TRIM73
								TRIM74
								TRIM75P
								TRIM77
								TRIM8
								TRIM9
								TRIML1
								TRIML2
								TRIP12
								TTC3
								UBE3A
								UBE3B
								UBE3C
								UBE3D
								UBE4A
								UBE4B
								UBOX5
								UBR1
								UBR2
								UBR3
								UBR4
								UBR5
								UBR7
								UHRF1
								UHRF2
								UNK
								UNKL
								VPS11
								VPS18
								VPS41
								VPS8
								WDR59
								WDSUB1
								WWP1
								WWP2
								XIAP
								ZBTB12
								ZFP91
								ZFPL1
								ZNF280A
								ZNF341
								ZNF511
								ZNF521
								ZNF598
								ZNF645
								ZNRF1
								ZNRF2
								ZNRF3
								ZNRF4
								ZSWIN2
								ZXDC
