# Supplementary material for: Integrating bulk RNA-seq, scRNA-seq, and spatial transcriptomics data to identify novel post-translational modification-related molecular subtypes and therapeutic responses in hepatocellular carcinoma
Source: Cancer Cell Int. 2025 Oct 3;25:330. doi: 10.1186/s12935-025-03964-y (PMC12495838; doi:10.1186/s12935-025-03964-y)
Supplement: Supplementary file 3 — Supplementary Material 3: DEGs between subtypes [file 12935_2025_3964_MOESM3_ESM.xlsx]

## Sheet: Sheet2
Supplementary table 2. DEGs between subtypes
id	logFC	AveExpr	t	P.Value	adj.P.Val	B
ALB	1.55863	13.1375	8.35811	1.36761e-15	2.85697e-10	24.7875
PGLYRP2	1.43141	4.49056	6.51053	2.48962e-10	2.60045e-05	12.9864
XDH	0.996932	2.87981	6.40082	4.76876e-10	3.32069e-05	12.3562
TDO2	1.4496	4.16041	6.30733	8.24333e-10	3.55536e-05	11.8258
SOWAHB	0.542067	2.41922	6.30186	8.50961e-10	3.55536e-05	11.795
MMUT	0.60036	4.68106	6.26766	1.03788e-09	3.61361e-05	11.6027
BDH2	0.447068	1.7681	6.15463	1.98876e-09	5.93512e-05	10.9731
AFM	1.25962	5.244	5.87002	9.82214e-09	0.000256484	9.42931
DPYD	0.567687	2.66125	5.70151	2.4596e-08	0.000570908	8.54366
SMIM14	0.541714	4.63246	5.59314	4.38946e-08	0.000916971	7.98552
ALDOB	1.43849	8.6502	5.53476	5.97527e-08	0.00113477	7.68855
PHYH	0.680217	6.02744	5.50597	6.95048e-08	0.00120998	7.54305
BCHE	1.04536	3.00951	5.47316	8.2508e-08	0.00132586	7.37804
HMGCS2	1.0714	8.23192	5.42957	1.03491e-07	0.00154426	7.16011
IGFALS	1.07841	2.32164	5.39111	1.26245e-07	0.00158288	6.96905
SUCLG2	0.459661	5.26792	5.38743	1.28665e-07	0.00158288	6.9508
CYP4A11	1.15892	5.39703	5.38721	1.28811e-07	0.00158288	6.94971
CLTA	-0.318946	5.50377	-5.37501	1.37158e-07	0.00159181	6.88937
ESRP2	0.488064	3.20297	5.35671	1.50663e-07	0.00165653	6.79912
HAO2	1.32928	3.24681	5.32623	1.76088e-07	0.00183926	6.64932
EPHA1	0.761537	2.63075	5.30607	1.95139e-07	0.00191132	6.55066
PSMD4	-0.36568	6.36151	-5.29997	2.01285e-07	0.00191132	6.52089
HAL	1.2144	3.59855	5.27161	2.32427e-07	0.00211107	6.38278
HRG	1.52695	7.27944	5.2444	2.66679e-07	0.00232125	6.25084
ISOC1	0.404092	4.56702	5.22694	2.91189e-07	0.00243321	6.16648
SLC22A1	1.55699	4.52026	5.19961	3.33984e-07	0.00268347	6.03494
CYP2C8	1.32208	5.516	5.17427	3.79058e-07	0.00293283	5.91354
DGAT2	0.717192	3.65789	5.15431	4.18678e-07	0.0030853	5.81824
GC	0.796283	9.8635	5.14973	4.28304e-07	0.0030853	5.79645
ACACB	0.508772	2.56701	5.13154	4.6876e-07	0.00318577	5.70994
MRPS21	-0.355114	5.63594	-5.12983	4.7275e-07	0.00318577	5.70182
SLC38A4	0.917476	5.42401	5.08304	5.95527e-07	0.00380197	5.48063
VTN	0.742097	10.5067	5.08132	6.0059e-07	0.00380197	5.47252
GRK3	-0.472553	1.16991	-5.06578	6.48222e-07	0.00393033	5.39944
ENTPD8	0.592113	1.93288	5.06257	6.58496e-07	0.00393033	5.38438
PDXDC1	0.316662	3.82954	5.04445	7.19556e-07	0.00417548	5.29948
GHR	0.694076	2.62116	5.02918	7.75237e-07	0.00437701	5.22814
RAPGEF4	0.38076	1.71495	5.00709	8.63213e-07	0.00472515	5.12528
ITIH2	0.810785	8.94405	5.00262	8.82137e-07	0.00472515	5.10453
ATP2B2	0.605461	2.85842	4.98157	9.76892e-07	0.00509143	5.00692
SCARB2	0.288996	3.64806	4.97688	9.99262e-07	0.00509143	4.98527
SLC22A7	1.26087	5.11818	4.94982	1.1386e-06	0.00566326	4.86044
TFR2	0.78902	6.73559	4.92551	1.27966e-06	0.00599749	4.7488
TIGD1	-0.172478	0.554501	-4.92375	1.29046e-06	0.00599749	4.74076
HSD17B6	1.09966	6.68707	4.92352	1.29193e-06	0.00599749	4.73968
STARD3NL	-0.270739	1.97288	-4.90317	1.424e-06	0.00638207	4.64666
TMPRSS6	0.868053	5.12874	4.89719	1.46526e-06	0.00638207	4.61938
C8B	0.810127	6.32585	4.89702	1.46642e-06	0.00638207	4.61862
AFF1	0.301966	2.22194	4.84327	1.89299e-06	0.00807042	4.37477
PRRG4	0.437237	2.31824	4.82278	2.08524e-06	0.00871227	4.28244
SLC6A1	0.636924	2.63394	4.8095	2.21977e-06	0.00906166	4.22278
SLC38A3	0.867661	6.67225	4.80609	2.25563e-06	0.00906166	4.20749
TMEM220	0.55573	3.16413	4.80056	2.31497e-06	0.0091246	4.18272
ATP6V0E1	-0.279586	6.52998	-4.78384	2.50375e-06	0.00968594	4.10793
URM1	-0.274049	3.70404	-4.77041	2.66615e-06	0.0101267	4.048
HDAC2	-0.222093	1.80772	-4.76181	2.77535e-06	0.0102293	4.00972
CIZ1	-0.236925	2.53417	-4.76059	2.7911e-06	0.0102293	4.00432
DHTKD1	0.53763	4.58618	4.75153	2.91156e-06	0.0104868	3.96404
CHST7	0.43085	1.61529	4.73099	3.20329e-06	0.0110919	3.87302
GGCX	0.343307	4.30159	4.72981	3.22084e-06	0.0110919	3.86781
WDR75	-0.194197	2.51109	-4.72861	3.23885e-06	0.0110919	3.8625
PDLIM5	0.328985	2.96862	4.71878	3.38967e-06	0.0114211	3.81912
HABP2	0.952717	5.66355	4.69616	3.76328e-06	0.0123777	3.71951
ACAA2	0.520689	5.31119	4.69451	3.79208e-06	0.0123777	3.71225
SERPINA5	0.822724	6.29272	4.68181	4.02042e-06	0.0125745	3.65655
SEPTIN11	0.291779	2.65505	4.67619	4.12574e-06	0.0125745	3.63193
NIFK	-0.238571	2.84701	-4.67578	4.1335e-06	0.0125745	3.63014
ADAMTSL3	0.404851	1.13523	4.67211	4.20372e-06	0.0125745	3.6141
PCK2	0.707643	6.10613	4.67188	4.20833e-06	0.0125745	3.61306
ABAT	0.726114	4.33799	4.66998	4.24504e-06	0.0125745	3.60479
GRAMD1C	0.319965	0.999405	4.66852	4.27371e-06	0.0125745	3.59838
SHROOM3	0.333035	1.47941	4.66139	4.41575e-06	0.0126317	3.56725
GLS2	0.253296	0.347135	4.65991	4.44588e-06	0.0126317	3.56078
PRG4	1.05449	3.6579	4.65203	4.60918e-06	0.0126317	3.52644
TBX19	-0.137174	0.587285	-4.65001	4.65214e-06	0.0126317	3.5176
DTD1	-0.275073	1.10333	-4.64935	4.66606e-06	0.0126317	3.51476
CAT	0.528153	6.35157	4.64835	4.6876e-06	0.0126317	3.51038
FETUB	1.10182	4.08313	4.64701	4.71642e-06	0.0126317	3.50454
PDE8A	0.231266	2.27137	4.64102	4.84719e-06	0.0127482	3.47851
MACO1	0.268146	3.82309	4.63923	4.88713e-06	0.0127482	3.4707
DHRS1	0.53392	3.49046	4.63607	4.95803e-06	0.0127482	3.457
GATM	0.748563	6.19908	4.6329	5.03031e-06	0.0127482	3.44322
PIPOX	0.760239	5.91462	4.63131	5.06701e-06	0.0127482	3.43631
DNAH14	-0.10998	0.456933	-4.62877	5.12606e-06	0.0127482	3.42528
EXOSC3	-0.157009	1.07702	-4.62613	5.1881e-06	0.0127507	3.41384
ACBD5	0.305541	2.55404	4.61463	5.46694e-06	0.0132282	3.36403
OIT3	0.50136	2.25701	4.61294	5.50904e-06	0.0132282	3.35673
CYP4A22	0.873828	3.67495	4.60838	5.62438e-06	0.0133517	3.33702
LGR4	0.436397	3.5884	4.60352	5.74991e-06	0.0134691	3.31603
AKR1D1	1.00825	3.24583	4.60147	5.8035e-06	0.0134691	3.3072
WASHC2A	-0.230323	2.68454	-4.59881	5.87388e-06	0.0134691	3.29574
PPP1R3B	0.5822	3.51204	4.59665	5.93172e-06	0.0134691	3.28642
CLDN16	0.216807	0.631567	4.5924	6.04712e-06	0.0135834	3.2681
INHBC	0.788056	4.6169	4.58225	6.33151e-06	0.014071	3.2244
TP53RK	-0.239477	2.28028	-4.57256	6.61475e-06	0.0145457	3.18279
C4orf19	0.367768	2.26511	4.54417	7.51652e-06	0.0162747	3.06133
AGXT	1.00083	7.41721	4.53977	7.6664e-06	0.0162747	3.04257
THADA	-0.190853	1.42237	-4.53961	7.67195e-06	0.0162747	3.04188
THUMPD2	-0.178377	1.31359	-4.53843	7.71265e-06	0.0162747	3.03685
ARID3C	0.461573	1.51177	4.53452	7.84927e-06	0.0163973	3.02017
ARMC2	-0.0700909	0.371693	-4.5291	8.04213e-06	0.0164376	2.99711
ARHGAP20	0.112392	0.200177	4.52703	8.11711e-06	0.0164376	2.9883
STX6	-0.197599	1.82308	-4.52568	8.16639e-06	0.0164376	2.98255
GLYATL1	0.803539	3.33511	4.52522	8.18326e-06	0.0164376	2.98059
PUM3	-0.28276	2.84645	-4.52255	8.28166e-06	0.0164768	2.96923
ATRN	0.419783	4.45692	4.51621	8.51977e-06	0.0166456	2.94231
ATIC	-0.29036	4.27015	-4.51604	8.52588e-06	0.0166456	2.94163
CROT	0.420071	2.82426	4.50637	8.90233e-06	0.0172196	2.9006
HAAO	0.619121	5.1905	4.49953	9.17784e-06	0.0175897	2.87166
IVD	0.383465	4.411	4.48313	9.87217e-06	0.0187484	2.80243
TRIM11	-0.212965	1.54357	-4.4762	1.01808e-05	0.0190067	2.77321
UTP14A	-0.220842	2.30248	-4.47599	1.01902e-05	0.0190067	2.77234
ADM	-0.506151	2.80545	-4.47385	1.02875e-05	0.0190184	2.76332
SARDH	0.575671	4.04202	4.46949	1.04881e-05	0.0191276	2.74499
APOA1	1.21727	11.0632	4.4686	1.05296e-05	0.0191276	2.74124
METTL7A	0.497042	6.78013	4.46432	1.07312e-05	0.0193256	2.72325
SLC25A20	0.419929	4.92095	4.45945	1.09651e-05	0.0195781	2.70279
ABCG8	0.597023	3.0345	4.45725	1.10721e-05	0.0196016	2.69358
ENO3	0.655317	2.20758	4.44953	1.1456e-05	0.0199663	2.66124
ALDH5A1	0.4745	3.88162	4.44793	1.15375e-05	0.0199663	2.65452
ENTPD5	0.572849	3.83869	4.44739	1.15648e-05	0.0199663	2.65227
SVBP	-0.349111	2.42497	-4.44342	1.17694e-05	0.0201529	2.63564
IYD	0.444004	1.32022	4.43154	1.24012e-05	0.0209409	2.58605
AHSA1	-0.237461	4.68181	-4.42892	1.25451e-05	0.0209409	2.57511
ABL2	-0.157237	1.15749	-4.42729	1.26353e-05	0.0209409	2.56832
HPX	0.895511	8.48684	4.42574	1.27217e-05	0.0209409	2.56186
CYP4F3	0.657641	4.73813	4.42558	1.27308e-05	0.0209409	2.56118
RPIA	-0.214263	2.70777	-4.41875	1.31184e-05	0.0213935	2.53274
FBP1	0.85885	5.21229	4.41584	1.32871e-05	0.0213935	2.52063
ARHGEF26	0.438293	2.17434	4.4142	1.33832e-05	0.0213935	2.5138
HDDC2	-0.257236	1.79867	-4.41314	1.34457e-05	0.0213935	2.50938
SLC41A2	0.47342	3.12939	4.41191	1.3518e-05	0.0213935	2.5043
CAPN5	0.491665	3.6295	4.40552	1.39017e-05	0.0217314	2.47776
F11	0.603143	3.48102	4.40402	1.39937e-05	0.0217314	2.47151
TTR	1.06069	8.81439	4.4032	1.40436e-05	0.0217314	2.46814
SYNE1	0.121539	0.555513	4.40117	1.41689e-05	0.0217528	2.45972
RIDA	0.602095	7.01833	4.39743	1.44027e-05	0.0217528	2.44421
SMYD5	-0.244911	2.96232	-4.3964	1.44679e-05	0.0217528	2.43993
CDK7	-0.232176	2.78011	-4.3963	1.44739e-05	0.0217528	2.43954
EGFR	0.445412	3.01854	4.3926	1.47102e-05	0.02195	2.42419
SERPIND1	0.845586	8.10615	4.37555	1.58455e-05	0.0232388	2.35375
DCAF11	0.370552	4.13954	4.37446	1.59212e-05	0.0232388	2.34924
KNG1	0.848708	7.70921	4.37338	1.59961e-05	0.0232388	2.34479
IFNGR1	-0.443642	4.36535	-4.37185	1.61031e-05	0.0232388	2.33848
UGT2B15	1.11331	5.9575	4.3705	1.6198e-05	0.0232388	2.33291
MPV17	-0.245065	2.44373	-4.36988	1.62413e-05	0.0232388	2.33038
PREB	-0.328175	4.88647	-4.36759	1.64041e-05	0.0233119	2.32094
ARMC9	-0.121655	0.408833	-4.36179	1.68227e-05	0.0236494	2.29707
RBMS1	-0.288975	1.56376	-4.36117	1.6868e-05	0.0236494	2.29453
TBX15	0.6207	1.67601	4.35625	1.72325e-05	0.0239995	2.27428
MOGAT2	0.789514	2.12399	4.34894	1.77877e-05	0.0246086	2.24425
CA2	0.677991	4.3393	4.34616	1.8003e-05	0.0247426	2.23286
BDH1	0.57367	3.56989	4.34457	1.81276e-05	0.024751	2.22633
MEGF9	0.339104	3.03504	4.33855	1.86053e-05	0.0252383	2.20171
CEP89	-0.170082	1.15997	-4.32803	1.94707e-05	0.0261025	2.15868
COX18	0.21	1.73444	4.32777	1.94923e-05	0.0261025	2.15763
RPF2	-0.274804	2.99832	-4.3257	1.96678e-05	0.0261138	2.14914
KIF2A	-0.125812	0.971537	-4.32472	1.97507e-05	0.0261138	2.14516
NR1I2	0.624869	2.23265	4.31821	2.03128e-05	0.026688	2.11861
TF	0.789459	7.43004	4.31438	2.06508e-05	0.0269609	2.10299
SF3B5	-0.294811	6.65316	-4.31188	2.08739e-05	0.0269609	2.09283
HSF2	-0.210608	1.77369	-4.31151	2.09077e-05	0.0269609	2.0913
NUP62	-0.226899	2.89046	-4.30954	2.10856e-05	0.0269686	2.08328
RTN4R	0.422577	1.77245	4.30859	2.11718e-05	0.0269686	2.07942
CCT3	-0.296466	6.47906	-4.30558	2.14476e-05	0.0270386	2.06718
UGP2	0.435064	5.13065	4.3028	2.17052e-05	0.0270386	2.05588
ACMSD	0.655109	3.78305	4.30167	2.18107e-05	0.0270386	2.05129
CYP4V2	0.441981	2.99691	4.30147	2.18296e-05	0.0270386	2.05047
SLC38A6	-0.233493	1.34228	-4.29996	2.19714e-05	0.0270386	2.04435
UGT2B10	1.02026	5.20623	4.29962	2.20034e-05	0.0270386	2.04297
EPDR1	-0.478621	2.88729	-4.29242	2.26934e-05	0.0277235	2.01377
POLR1G	-0.193786	0.937903	-4.29063	2.28681e-05	0.0277745	2.00651
CYTH2	-0.219201	2.29424	-4.28481	2.34452e-05	0.0283108	1.98295
DUSP23	-0.381359	6.59472	-4.27707	2.42347e-05	0.0289412	1.95163
DBH	0.406509	1.08475	4.27698	2.42443e-05	0.0289412	1.95126
EFNA4	-0.359813	2.86406	-4.27449	2.45037e-05	0.0289507	1.94119
ATP1B3	-0.46202	3.3899	-4.27424	2.45294e-05	0.0289507	1.9402
UGT2B7	0.980165	5.84619	4.27139	2.48301e-05	0.0290785	1.92869
CDH1	0.636842	4.46367	4.27058	2.49161e-05	0.0290785	1.92541
SHD	0.586134	1.66727	4.2664	2.53652e-05	0.0294381	1.90853
CBS	0.300307	0.898279	4.26449	2.55718e-05	0.029514	1.90086
SLC7A2	0.670295	3.92496	4.24869	2.73514e-05	0.0313683	1.83728
CTSO	0.446463	4.11777	4.24637	2.76226e-05	0.0313683	1.82796
SLC35D1	0.373359	3.47776	4.24632	2.76289e-05	0.0313683	1.82774
SUOX	0.301083	3.28702	4.2447	2.78194e-05	0.0314138	1.82125
LARP1B	0.235987	1.84281	4.24234	2.80996e-05	0.0315596	1.81178
CNIH4	-0.283387	2.97835	-4.23538	2.89423e-05	0.0323323	1.78386
PON3	0.622952	4.60673	4.2255	3.01785e-05	0.0335339	1.74436
ADAMTS9	-0.257123	0.997492	-4.2241	3.03583e-05	0.0335413	1.73875
NTN3	0.0909564	0.164237	4.22295	3.05062e-05	0.0335413	1.73415
TRIM16	-0.526052	1.42719	-4.2205	3.08245e-05	0.0337009	1.72435
ZCCHC7	-0.160793	2.07009	-4.21935	3.09741e-05	0.0337009	1.71978
REG1A	-1.1374	1.34478	-4.21274	3.18507e-05	0.0339607	1.69343
ABHD15	0.414486	2.67407	4.21274	3.18518e-05	0.0339607	1.6934
PANK1	0.385577	2.57324	4.21272	3.18537e-05	0.0339607	1.69334
PSMB4	-0.246903	7.13785	-4.21141	3.2031e-05	0.0339607	1.6881
OXER1	0.583686	3.35116	4.20995	3.22285e-05	0.0339607	1.68229
SLC25A6	-0.35948	6.19155	-4.20967	3.22668e-05	0.0339607	1.68117
F2	0.745155	8.63024	4.20844	3.24343e-05	0.0339607	1.67628
GPC6	0.468881	2.4322	4.20717	3.26092e-05	0.0339607	1.67121
GGPS1	-0.21495	1.95225	-4.20668	3.2676e-05	0.0339607	1.66928
PIGC	-0.230048	2.82804	-4.19424	3.44345e-05	0.0356112	1.61979
RAB26	0.482496	2.25367	4.18953	3.51231e-05	0.035972	1.60111
SLC51A	0.739628	2.94742	4.1895	3.51277e-05	0.035972	1.60098
FEZ2	-0.222317	1.90185	-4.18406	3.59395e-05	0.0364921	1.57942
SEMA5A	0.276089	0.978388	4.18302	3.60956e-05	0.0364921	1.57533
GYG1	-0.199712	1.7668	-4.1826	3.61597e-05	0.0364921	1.57366
RRP15	-0.185498	1.81965	-4.18053	3.6475e-05	0.0366333	1.56547
TRMT61A	-0.251766	2.97051	-4.17878	3.67434e-05	0.0367264	1.55855
PFDN1	-0.20867	3.58783	-4.17637	3.71172e-05	0.0368899	1.549
FXYD1	0.215631	0.406054	4.17545	3.72602e-05	0.0368899	1.54537
DDX31	-0.148454	1.47215	-4.17266	3.76987e-05	0.037148	1.53433
CLIP1	0.238997	2.02399	4.16989	3.81382e-05	0.0374046	1.5234
SHROOM2	0.266468	1.13848	4.16402	3.9087e-05	0.038156	1.50022
SLC17A4	0.579539	3.23876	4.16216	3.93924e-05	0.0382753	1.49288
AKAP9	0.305664	1.82867	4.16093	3.95959e-05	0.0382949	1.48802
CCDC77	-0.179347	1.29036	-4.15624	4.03783e-05	0.0386899	1.46956
THRB	0.245557	1.84358	4.15524	4.05483e-05	0.0386899	1.4656
HSD17B13	1.27953	3.37435	4.15517	4.056e-05	0.0386899	1.46533
NOL8	-0.142152	1.68868	-4.14844	4.17143e-05	0.0396102	1.43887
RUVBL2	-0.237216	4.48293	-4.14678	4.20042e-05	0.0397049	1.43234
HSPBAP1	-0.135828	1.03755	-4.14533	4.22593e-05	0.0397662	1.42663
RBMX2	-0.211576	2.63682	-4.14418	4.24623e-05	0.039778	1.42211
NIPAL1	0.316627	0.954224	4.14272	4.27211e-05	0.0397982	1.41638
GUSB	0.288182	5.29194	4.1415	4.29385e-05	0.0397982	1.41159
WDR12	-0.165684	1.80083	-4.14084	4.30554e-05	0.0397982	1.40903
VIPR1	0.206631	0.406813	4.13612	4.39101e-05	0.0404094	1.3905
TMEM82	0.778099	2.67754	4.13301	4.4481e-05	0.0407291	1.37832
PLGLB2	0.123426	0.321578	4.13212	4.46474e-05	0.0407291	1.37481
SERPINA4	0.813581	6.1691	4.13104	4.48467e-05	0.040733	1.37061
UBE2R2	-0.171244	4.27933	-4.12725	4.55583e-05	0.0412002	1.35577
PPP2R1A	-0.231475	4.68058	-4.12386	4.62039e-05	0.0415046	1.34251
CASKIN2	0.234348	2.59568	4.1234	4.62922e-05	0.0415046	1.34071
SPRYD4	0.32905	2.25255	4.1212	4.67174e-05	0.0415335	1.33209
CPLX2	-0.914444	1.40331	-4.12117	4.67221e-05	0.0415335	1.332
NR1H4	0.357748	4.18012	4.11849	4.7245e-05	0.0418204	1.32151
TIGD2	0.424972	2.4003	4.11566	4.78016e-05	0.0421345	1.31047
C4orf48	-0.518777	1.5882	-4.1119	4.85509e-05	0.0424869	1.29582
B4GALT3	-0.222521	3.32073	-4.11162	4.86081e-05	0.0424869	1.29471
PDIK1L	0.193453	1.77159	4.10936	4.90657e-05	0.042671	1.28588
PIK3C2G	0.357736	1.14667	4.10856	4.92273e-05	0.042671	1.28278
FDX1	0.315813	3.87846	4.10674	4.95996e-05	0.0428008	1.27569
SMARCAL1	-0.1564	2.08465	-4.10583	4.97868e-05	0.0428008	1.27214
EDC3	-0.167314	2.21955	-4.09911	5.11887e-05	0.0437058	1.24598
RAB15	-0.31485	2.40065	-4.09878	5.12579e-05	0.0437058	1.24471
ETFDH	0.399571	3.4125	4.09776	5.14748e-05	0.0437123	1.24073
FRAT1	0.320709	2.55916	4.09321	5.24484e-05	0.044262	1.22308
VLDLR	-0.285396	0.455209	-4.09276	5.25458e-05	0.044262	1.22133
STK39	-0.459584	1.77967	-4.08762	5.36713e-05	0.0450284	1.20138
COL4A3	0.113317	0.156798	4.08408	5.44602e-05	0.0455076	1.18764
PFDN2	-0.269054	6.45359	-4.08224	5.48726e-05	0.0455978	1.18054
FTCD	0.821517	5.67588	4.08166	5.50048e-05	0.0455978	1.17827
COPS7B	-0.172076	2.27954	-4.08067	5.52284e-05	0.0456023	1.17445
KLKB1	0.595772	4.45104	4.07698	5.60726e-05	0.046117	1.16017
DHX34	-0.224772	2.35639	-4.07467	5.66084e-05	0.0463752	1.15122
ALDH8A1	0.688989	4.26379	4.0736	5.68586e-05	0.0463981	1.14707
AUTS2	0.243844	0.898799	4.06798	5.81844e-05	0.0472952	1.12537
DHX57	-0.14613	1.50423	-4.06344	5.9278e-05	0.0479975	1.10784
TMCC1	-0.356283	2.41168	-4.05962	6.02135e-05	0.0485077	1.09311
APOF	0.936836	4.0224	4.05895	6.03792e-05	0.0485077	1.09052
GBP7	0.700937	2.46298	4.05804	6.06047e-05	0.0485077	1.08701
NNT	0.400604	3.44844	4.05663	6.09545e-05	0.0486014	1.0816
RPL35	-0.362431	7.68325	-4.05278	6.19239e-05	0.0489506	1.06675
NUTF2	-0.257881	4.11008	-4.05249	6.1996e-05	0.0489506	1.06566
TMEM40	-0.157086	0.199222	-4.0521	6.20954e-05	0.0489506	1.06415
ACBD6	-0.232994	2.31263	-4.04671	6.34774e-05	0.0497331	1.04344
SEC14L3	0.228319	0.343592	4.04638	6.35642e-05	0.0497331	1.04215
