# Supplementary material for: Integrating bulk RNA-seq, scRNA-seq, and spatial transcriptomics data to identify novel post-translational modification-related molecular subtypes and therapeutic responses in hepatocellular carcinoma
Source: Cancer Cell Int. 2025 Oct 3;25:330. doi: 10.1186/s12935-025-03964-y (PMC12495838; doi:10.1186/s12935-025-03964-y)
Supplement: Supplementary file 4 — Supplementary Material 4: Retrieved 20 published signatures for HCC [file 12935_2025_3964_MOESM4_ESM.xlsx]

## Sheet: Sheet2
Supplementary table 3: Retrieved 20 published signatures for HCC
Signature	First author	PMID	Signature-related genes
m6A. Sig	Shaohua Xu	39119345	SRD5A2, IGF2BP2, ZSWIM5, PAK1, ACTL6A, PRKCD, LRRC1
m1A. Sig	Yingmin Wu	38649860	CDK5R2, TRIM36, DCAF8L, CYP26B, and PAGE1
m5C. Sig	Ping Liu	36159831	CBX2, SOCS2, LCAT, PBK, KRT17, and FTCD
TME. Sig	Changjing Huang	34899826	EPO, BIRC5, and SPP1
Ferroptosis. Sig	JieYing Liang	32760210	SLC7A11, G6PD, CISD1, CARS, SLC1A5, ACACA, ACSL3, NQO1, NFS1, and GPX4
Necroptosis. Sig	Jianguo Wei	35912224	USP21, H2AZ1, H2AX, CHMP3, PPIA, SQSTM1, DNM1L, and HSP90AA1
Cuproptosis. Sig	Yuqiao Chen	36750831	PDXK, HPN, SLC25A28, RNFT1, and CLEC3B
PCD. Sig	Fei Song	37398672	IRAK1, PSMD11, CHMP2A, PTRH2, SFN, YWHAB, PSMD3, TP53, PSMA4
Pyroptosis. Sig	Haisheng Xie	39126216	IGFALS, HAVCR1, STAC, SMOX, GAL, GAGE1, TFDP3, RNF186, P2RY6, GCG, DAW1, SIRPG, PRAC2, NELL1, MSC, MACIR, LOXHD1, EPO, PYDC1, PPARGC1A
TMB. Sig	Shaoqing Liu	33820866	LGALS3, NPIPB15, FTCD, and DCN
ICD. Sig	Tianliang Liu	37269346	CSN1S1, FGF9, PNLIPRP2, ISM2, FKBP6, BTNL9, CLEC3B , RAMP3, and SRL
TLS. Sig	Yin Liu	38993245	CETP, DNASE1L3, PLAC8, SKAP1, C7, and VNN2
Metabolic. Sig	Qili Shi	35286894	ACADS, ALDH1A2, FTCD, GOT2, GPX7, HADHA, LDHA and UGT2A1
CAF. Sig	Lianghe Yu	36211448	ADAMTSL2, SLCO2A1, and CD4
Ubiquitination. Sig	Zibo Yuan	38577593	CDC20, BOP1, and UBE2S
RPM. Sig	Xinhui Li	38472339	CPSF3, METTL1, CPSF6, CPSF1, CPSF4, CSTF2, WDR4, and PABPC1
Notch. Sig	Peng Ma	35895154	APH1A, DTX2, HDAC1, HES4, HEY1, MAML1, MFAP2, NCSTN, NUMBL, and SAP30
Disulfidptosis. Sig	Li Yang	37399661	NCKAP1, RPN1, SLC3A2, SLC7A11, GYS1, NDUFS1, OXSM, LRPPRC, NDUFA11, and NUBPL
LSG. Sig	Xiuzhi Zhang	38374122	ADH4, PON1, PZP, MMP10, and NR0B1
m7G. Sig	Parbatraj Regmi	35734429	CDK1, ANO1, and PDGFRA
