# Supplementary material for: Integrating bulk RNA-seq, scRNA-seq, and spatial transcriptomics data to identify novel post-translational modification-related molecular subtypes and therapeutic responses in hepatocellular carcinoma
Source: Cancer Cell Int. 2025 Oct 3;25:330. doi: 10.1186/s12935-025-03964-y (PMC12495838; doi:10.1186/s12935-025-03964-y)
Supplement: Supplementary file 5 — Supplementary Material 5: Cancer stemness and proliferation signatures using in this study [file 12935_2025_3964_MOESM5_ESM.xlsx]

## Sheet: Sheet1
Cancer stemness signature	Cancer proliferation signature
AASS	HDAC6
ABCE1	BCL2L11
ACTA1	SH2B3
ACTC1	TRIM10
ACTN3	CDK6
ADAM23	MAEA
ADD2	ADAR
AEN	IKZF1
AKIRIN1	KLF2
ALPL	CITED2
AMD1	MERTK
ANGEL2	CEBPG
AP1M2	KLF1
ARL5B	TRAF3IP2
ATP1A2	TSPAN9
AURKB	KAT7
AUTS2	FAM210B
AZIN1	SLC15A4
BCL2L12	ANKRD54
BIRC5	FAM3D
BMPR1A	MAPK14
BOP1	CSF1
BRIX1	HSCB
BRWD1	ZFPM1
BUB1	DNASE2
BUB1B	EPAS1
BUB3	EPB42
C1QBP	DMTN
CACHD1	EPO
CAMKV	ERCC2
CAPRIN2	ALAS1
CASP3	ETS1
CBS	ETV2
CBX5	ALAS2
CCAR1	YPEL4
CCNA2	FCAR
CCNB1	FCER1G
CD24	ADGRF5
CDC20	TSPO2
CDC25A	FECH
CDC6	ACIN1
CDCA5	FOXO3
CDK1	RCOR1
CDT1	JMJD6
CEBPZ	VPS13A
CECR1	NEMP1
CER1	UFL1
CHAF1A	NCSTN
CHEK1	ABCB10
CHEK2	SLC7A11
CHST7	BRD1
CKMT1A	G6PD
CLDN6	TRIM58
CNTNAP2	GATA1
COBL	GATA2
COCH	GATA3
CRABP1	GLUL
CRABP2	GPI
CRMP1	FLVCR1
CSE1L	HIPK2
CTSC	RACGAP1
CXADR	SLC25A5
CYP26A1	TMOD3
CYP2S1	SENP1
DBNDD1	ANXA1
DCLK1	HBZ
DDX18	HCLS1
DDX21	NCKAP1L
DEK	HIF1A
DHFR	HMGB1
DIAPH2	HMGB2
DIDO1	HMOX1
DLG3	HNRNPU
DLGAP5	HOXA5
DMKN	HOXB6
DNA2	PRMT1
DNAJB6	HSPA1A
DNMT3A	HSPA1B
DNMT3B	HSPA9
DPPA4	HCAR2
DSCC1	ID2
DSG2	IL6
ECT2	INHA
EGLN3	INHBA
ELOVL6	INPP5D
EPB41L4B	IREB2
EPCAM	ITPKB
EPHA1	JAK2
EPRS	KCNQ1
ERBB2	KIT
ERCC6L	LIPA
ESF1	ARNT
ESRP1	LYN
ETV1	MIR221
ETV4	MIR222
EXOSC5	SMAD5
EXOSC9	MB
FABP5	KITLG
FAM46B	MPL
FAM60A	RHEX
FAM64A	MTHFD1
FANCL	MYB
FEN1	NF1
FGF13	NFE2L1
FGF2	SLC11A2
FGFR1	PRDX1
FKBP5	FOXP3
FOXD3	GCNT4
FOXO1	AHSP
FRAT2	ZBTB7A
FUBP1	PDE4B
FXR1	CHMP5
FZD5	TMEM14C
FZD7	KLF13
G3BP1	PIK3CB
G3BP2	PIK3CD
GABRA5	PKNOX1
GABRB3	P4HTM
GAD1	MED1
GAL	NCAPG2
GART	SLC25A38
GDF3	HEATR3
GINS2	XKR8
GINS4	LYAR
GJA1	SLC48A1
GLDC	AXL
GMNN	KMT2E
GNL3	PRKDC
GNPTAB	SLC25A40
GPC4	MAPK11
GPM6B	B2M
GPR176	PTPN2
GPR19	BAK1
GPRC5B	BAX
HAS3	BBS4
HELLS	RAC1
HESX1	RAC2
HMGA1	RB1
HMGB3	ARID4A
HMMR	RHAG
HNRNPAB	BCL6
HOMER1	SMAP1
HPS3	MIR486-1
HSPA4	RPS14
HSPA8	RPS17
HSPD1	RPS19
IDO1	RPS24
IFITM1	SCNN1B
IGF2BP2	SELENOW
IGF2BP3	SLC1A5
ILF3	BMP4
ITPR3	SLC4A1
JARID2	SOD1
KAT7	SP3
KCNS3	SPI1
KIF2C	BPGM
KIF4A	SRF
KIF5C	ZFP36L1
KIFC2	STAT1
KLHL7	STAT3
KLKB1	STAT5A
KPNA2	STAT5B
KRT8	ADAM17
L1TD1	TAL1
LARP7	TCEA1
LCK	BTK
LECT1	TGFBR3
LEFTY1	THRA
LGALS8	CCR2
LGR4	VEGFA
LIN28A	ZFP36
LRIG1	ZNF16
LRP8	UBA5
LRRN1	CDK5RAP3
LSR	MPIG6B
LYPLA1	DIAPH3
M6PR	BAP1
MAD2L2	CASP3
MAK16	JAM3
MAL2	PLA2G10
MAN2A1	DYRK3
MAP7	L3MBTL3
MARS	CDIN1
MAT2A	LDB1
MCM10	ACVR1B
MCM2	ACVR2A
MCM3	BBIP1
MCM4	MFHAS1
MCM5	ATP5IF1
MCM6	SFXN1
MCM7	ISG15
MDN1	MAFB
MED14	PTBP3
MFGE8
MGST1
MICB
MIS18A
MIS18BP1
MRS2
MSH2
MSH6
MTA3
MTF2
MTHFD1
MTHFD2
MYO19
NAA15
NANOG
NASP
NCAPG2
NCAPH
NDUFAF4
NFE2L3
NFYB
NLGN4X
NLN
NMU
NOC3L
NODAL
NOL11
NOLC1
NOP16
NOP56
NPM1
NPM3
NTHL1
NTS
NUDT1
NUDT15
NUDT21
NUP107
NUP37
OAZ2
OIP5
OLFM1
ORC1
PAICS
PAK1
PAK1IP1
PARP1
PASK
PCDH1
PDCD2
PDK1
PFAS
PIK3CB
PIM2
PIPOX
PITPNC1
PLA2G16
PLCB3
PMAIP1
PNISR
PNN
PODXL
POLE2
POLR3G
POU5F1
PPM1B
PPP2R1B
PPP2R2B
PRDM14
PRIM1
PRIM2
PRKD3
PRKX
PRMT3
PROM1
PRPF40A
PRPS1
PSIP1
PTPN2
PTPRZ1
PTTG1
PUS1
PUS7
PYCR2
RAB3B
RABGAP1L
RAD51AP1
RAD54B
RAP1GAP2
RARRES2
RBBP8
RCC2
RFC3
RFC4
RNF138
ROBO1
RPS24
RRAS2
RRM2
RRP15
RUVBL1
SALL1
SALL2
SALL4
SCGB3A2
SCNN1A
SEMA6A
SEPHS1
SERBP1
SFRP1
SFRP2
SIRT1
SLC13A3
SLC16A1
SLC29A1
SLC38A1
SLC39A10
SLC6A8
SLC7A3
SMS
SNRPA
SNRPN
SORL1
SOX2
SPC25
SPRY4
SRA1
SRSF1
SRSF7
SSB
ST6GAL1
SYNGR3
TCF7L1
TDGF1
TEAD4
TERF1
TFAM
TIA1
TMEFF1
TMEM177
TMPO
TMX1
TNNT1
TNPO3
TRIM22
TRIM24
TTLL12
TUBB2B
TUBB4B
UGP2
UNG
USO1
USP44
USP9X
UTF1
VRTN
VSNL1
WDHD1
WDR12
ZIC2
ZIC3
ZNF195
ZNF267
ZNF398
ZNF589
ZNF770
ZSCAN10
UGP2
UNG
USO1
USP44
USP9X
UTF1
VRTN
VSNL1
WBSCR16
WDHD1
WDR12
ZIC2
ZIC3
ZNF195
ZNF267
ZNF398
ZNF589
ZNF770
ZSCAN10

## Sheet: Sheet2
10013	10013	HDAC6	histone deacetylase 6 [Source:HGNC Symbol;...
10018	10018	BCL2L11	BCL2 like 11 [Source:HGNC Symbol;Acc:HGNC:...
10019	10019	SH2B3	SH2B adaptor protein 3 [Source:HGNC Symbol...
10107	10107	TRIM10	tripartite motif containing 10 [Source:HGN...
1021	1021	CDK6	cyclin dependent kinase 6 [Source:HGNC Sym...
10296	10296	MAEA	macrophage erythroblast attacher, E3 ubiqu...
103	103	ADAR	adenosine deaminase RNA specific [Source:H...
10320	10320	IKZF1	IKAROS family zinc finger 1 [Source:HGNC S...
10365	10365	KLF2	KLF transcription factor 2 [Source:HGNC Sy...
10370	10370	CITED2	Cbp/p300 interacting transactivator with G...
10461	10461	MERTK	MER proto-oncogene, tyrosine kinase [Sourc...
1054	1054	CEBPG	CCAAT enhancer binding protein gamma [Sour...
10661	10661	KLF1	KLF transcription factor 1 [Source:HGNC Sy...
10758	10758	TRAF3IP2	TRAF3 interacting protein 2 [Source:HGNC S...
10867	10867	TSPAN9	tetraspanin 9 [Source:HGNC Symbol;Acc:HGNC...
11143	11143	KAT7	lysine acetyltransferase 7 [Source:HGNC Sy...
116151	116151	FAM210B	family with sequence similarity 210 member...
121260	121260	SLC15A4	solute carrier family 15 member 4 [Source:...
129138	129138	ANKRD54	ankyrin repeat domain 54 [Source:HGNC Symb...
131177	131177	FAM3D	FAM3 metabolism regulating signaling molec...
1432	1432	MAPK14	mitogen-activated protein kinase 14 [Sourc...
1435	1435	CSF1	colony stimulating factor 1 [Source:HGNC S...
150274	150274	HSCB	HscB mitochondrial iron-sulfur cluster coc...
161882	161882	ZFPM1	zinc finger protein, FOG family member 1 [...
1777	1777	DNASE2	deoxyribonuclease 2, lysosomal [Source:HGN...
2034	2034	EPAS1	endothelial PAS domain protein 1 [Source:H...
2038	2038	EPB42	erythrocyte membrane protein band 4.2 [Sou...
2039	2039	DMTN	dematin actin binding protein [Source:HGNC...
2056	2056	EPO	erythropoietin [Source:HGNC Symbol;Acc:HGN...
2068	2068	ERCC2	ERCC excision repair 2, TFIIH core complex...
211	211	ALAS1	5'-aminolevulinate synthase 1 [Source:HGNC...
2113	2113	ETS1	ETS proto-oncogene 1, transcription factor...
2116	2116	ETV2	ETS variant transcription factor 2 [Source...
212	212	ALAS2	5'-aminolevulinate synthase 2 [Source:HGNC...
219539	219539	YPEL4	yippee like 4 [Source:HGNC Symbol;Acc:HGNC...
2204	2204	FCAR	Fc alpha receptor [Source:HGNC Symbol;Acc:...
2207	2207	FCER1G	Fc epsilon receptor Ig [Source:HGNC Symbol...
221395	221395	ADGRF5	adhesion G protein-coupled receptor F5 [So...
222642	222642	TSPO2	translocator protein 2 [Source:HGNC Symbol...
2235	2235	FECH	ferrochelatase [Source:HGNC Symbol;Acc:HGN...
22985	22985	ACIN1	apoptotic chromatin condensation inducer 1...
2309	2309	FOXO3	forkhead box O3 [Source:HGNC Symbol;Acc:HG...
23186	23186	RCOR1	REST corepressor 1 [Source:HGNC Symbol;Acc...
23210	23210	JMJD6	jumonji domain containing 6, arginine deme...
23230	23230	VPS13A	vacuolar protein sorting 13 homolog A [Sou...
23306	23306	NEMP1	nuclear envelope integral membrane protein...
23376	23376	UFL1	UFM1 specific ligase 1 [Source:HGNC Symbol...
23385	23385	NCSTN	nicastrin [Source:HGNC Symbol;Acc:HGNC:17091]
23456	23456	ABCB10	ATP binding cassette subfamily B member 10...
23657	23657	SLC7A11	solute carrier family 7 member 11 [Source:...
23774	23774	BRD1	bromodomain containing 1 [Source:HGNC Symb...
2539	2539	G6PD	glucose-6-phosphate dehydrogenase [Source:...
25893	25893	TRIM58	tripartite motif containing 58 [Source:HGN...
2623	2623	GATA1	GATA binding protein 1 [Source:HGNC Symbol...
2624	2624	GATA2	GATA binding protein 2 [Source:HGNC Symbol...
2625	2625	GATA3	GATA binding protein 3 [Source:HGNC Symbol...
2752	2752	GLUL	glutamate-ammonia ligase [Source:HGNC Symb...
2821	2821	GPI	glucose-6-phosphate isomerase [Source:HGNC...
28982	28982	FLVCR1	FLVCR choline and heme transporter 1 [Sour...
28996	28996	HIPK2	homeodomain interacting protein kinase 2 [...
29127	29127	RACGAP1	Rac GTPase activating protein 1 [Source:HG...
292	292	SLC25A5	solute carrier family 25 member 5 [Source:...
29766	29766	TMOD3	tropomodulin 3 [Source:HGNC Symbol;Acc:HGN...
29843	29843	SENP1	SUMO specific peptidase 1 [Source:HGNC Sym...
301	301	ANXA1	annexin A1 [Source:HGNC Symbol;Acc:HGNC:533]
3050	3050	HBZ	hemoglobin subunit zeta [Source:HGNC Symbo...
3059	3059	HCLS1	hematopoietic cell-specific Lyn substrate ...
3071	3071	NCKAP1L	NCK associated protein 1 like [Source:HGNC...
3091	3091	HIF1A	hypoxia inducible factor 1 subunit alpha [...
3146	3146	HMGB1	high mobility group box 1 [Source:HGNC Sym...
3148	3148	HMGB2	high mobility group box 2 [Source:HGNC Sym...
3162	3162	HMOX1	heme oxygenase 1 [Source:HGNC Symbol;Acc:H...
3192	3192	HNRNPU	heterogeneous nuclear ribonucleoprotein U ...
3202	3202	HOXA5	homeobox A5 [Source:HGNC Symbol;Acc:HGNC:5...
3216	3216	HOXB6	homeobox B6 [Source:HGNC Symbol;Acc:HGNC:5...
3276	3276	PRMT1	protein arginine methyltransferase 1 [Sour...
3303	3303	HSPA1A	heat shock protein family A (Hsp70) member...
3304	3304	HSPA1B	heat shock protein family A (Hsp70) member...
3313	3313	HSPA9	heat shock protein family A (Hsp70) member...
338442	338442	HCAR2	hydroxycarboxylic acid receptor 2 [Source:...
3398	3398	ID2	inhibitor of DNA binding 2 [Source:HGNC Sy...
3569	3569	IL6	interleukin 6 [Source:HGNC Symbol;Acc:HGNC...
3623	3623	INHA	inhibin subunit alpha [Source:HGNC Symbol;...
3624	3624	INHBA	inhibin subunit beta A [Source:HGNC Symbol...
3635	3635	INPP5D	inositol polyphosphate-5-phosphatase D [So...
3658	3658	IREB2	iron responsive element binding protein 2 ...
3707	3707	ITPKB	inositol-trisphosphate 3-kinase B [Source:...
3717	3717	JAK2	Janus kinase 2 [Source:HGNC Symbol;Acc:HGN...
3784	3784	KCNQ1	potassium voltage-gated channel subfamily ...
3815	3815	KIT	KIT proto-oncogene, receptor tyrosine kina...
3988	3988	LIPA	lipase A, lysosomal acid type [Source:HGNC...
405	405	ARNT	aryl hydrocarbon receptor nuclear transloc...
4067	4067	LYN	LYN proto-oncogene, Src family tyrosine ki...
407006	407006	MIR221	microRNA 221 [Source:HGNC Symbol;Acc:HGNC:...
407007	407007	MIR222	microRNA 222 [Source:HGNC Symbol;Acc:HGNC:...
4090	4090	SMAD5	SMAD family member 5 [Source:HGNC Symbol;A...
4151	4151	MB	myoglobin [Source:HGNC Symbol;Acc:HGNC:6915]
4254	4254	KITLG	KIT ligand [Source:HGNC Symbol;Acc:HGNC:6343]
4352	4352	MPL	MPL proto-oncogene, thrombopoietin recepto...
440712	440712	RHEX	regulator of hemoglobinization and erythro...
4522	4522	MTHFD1	methylenetetrahydrofolate dehydrogenase, c...
4602	4602	MYB	MYB proto-oncogene, transcription factor [...
4763	4763	NF1	neurofibromin 1 [Source:HGNC Symbol;Acc:HG...
4779	4779	NFE2L1	NFE2 like bZIP transcription factor 1 [Sou...
4891	4891	SLC11A2	solute carrier family 11 member 2 [Source:...
5052	5052	PRDX1	peroxiredoxin 1 [Source:HGNC Symbol;Acc:HG...
50943	50943	FOXP3	forkhead box P3 [Source:HGNC Symbol;Acc:HG...
51301	51301	GCNT4	glucosaminyl (N-acetyl) transferase 4 [Sou...
51327	51327	AHSP	alpha hemoglobin stabilizing protein [Sour...
51341	51341	ZBTB7A	zinc finger and BTB domain containing 7A [...
5142	5142	PDE4B	phosphodiesterase 4B [Source:HGNC Symbol;A...
51510	51510	CHMP5	charged multivesicular body protein 5 [Sou...
51522	51522	TMEM14C	transmembrane protein 14C [Source:HGNC Sym...
51621	51621	KLF13	KLF transcription factor 13 [Source:HGNC S...
5291	5291	PIK3CB	phosphatidylinositol-4,5-bisphosphate 3-ki...
5293	5293	PIK3CD	phosphatidylinositol-4,5-bisphosphate 3-ki...
5316	5316	PKNOX1	PBX/knotted 1 homeobox 1 [Source:HGNC Symb...
54681	54681	P4HTM	prolyl 4-hydroxylase, transmembrane [Sourc...
5469	5469	MED1	mediator complex subunit 1 [Source:HGNC Sy...
54892	54892	NCAPG2	non-SMC condensin II complex subunit G2 [S...
54977	54977	SLC25A38	solute carrier family 25 member 38 [Source...
55027	55027	HEATR3	HEAT repeat containing 3 [Source:HGNC Symb...
55113	55113	XKR8	XK related 8 [Source:HGNC Symbol;Acc:HGNC:...
55646	55646	LYAR	Ly1 antibody reactive [Source:HGNC Symbol;...
55652	55652	SLC48A1	solute carrier family 48 member 1 [Source:...
558	558	AXL	AXL receptor tyrosine kinase [Source:HGNC ...
55904	55904	KMT2E	lysine methyltransferase 2E (inactive) [So...
5591	5591	PRKDC	protein kinase, DNA-activated, catalytic s...
55972	55972	SLC25A40	solute carrier family 25 member 40 [Source...
5600	5600	MAPK11	mitogen-activated protein kinase 11 [Sourc...
567	567	B2M	beta-2-microglobulin [Source:HGNC Symbol;A...
5771	5771	PTPN2	protein tyrosine phosphatase non-receptor ...
578	578	BAK1	BCL2 antagonist/killer 1 [Source:HGNC Symb...
581	581	BAX	BCL2 associated X, apoptosis regulator [So...
585	585	BBS4	Bardet-Biedl syndrome 4 [Source:HGNC Symbo...
5879	5879	RAC1	Rac family small GTPase 1 [Source:HGNC Sym...
5880	5880	RAC2	Rac family small GTPase 2 [Source:HGNC Sym...
5925	5925	RB1	RB transcriptional corepressor 1 [Source:H...
5926	5926	ARID4A	AT-rich interaction domain 4A [Source:HGNC...
6005	6005	RHAG	Rh associated glycoprotein [Source:HGNC Sy...
604	604	BCL6	BCL6 transcription repressor [Source:HGNC ...
60682	60682	SMAP1	small ArfGAP 1 [Source:HGNC Symbol;Acc:HGN...
619554	619554	MIR486-1	microRNA 486-1 [Source:HGNC Symbol;Acc:HGN...
6208	6208	RPS14	ribosomal protein S14 [Source:HGNC Symbol;...
6218	6218	RPS17	ribosomal protein S17 [Source:HGNC Symbol;...
6223	6223	RPS19	ribosomal protein S19 [Source:HGNC Symbol;...
6229	6229	RPS24	ribosomal protein S24 [Source:HGNC Symbol;...
6338	6338	SCNN1B	sodium channel epithelial 1 subunit beta [...
6415	6415	SELENOW	selenoprotein W [Source:HGNC Symbol;Acc:HG...
6510	6510	SLC1A5	solute carrier family 1 member 5 [Source:H...
652	652	BMP4	bone morphogenetic protein 4 [Source:HGNC ...
6521	6521	SLC4A1	solute carrier family 4 member 1 (Diego bl...
6647	6647	SOD1	superoxide dismutase 1 [Source:HGNC Symbol...
6670	6670	SP3	Sp3 transcription factor [Source:HGNC Symb...
6688	6688	SPI1	Spi-1 proto-oncogene [Source:HGNC Symbol;A...
669	669	BPGM	bisphosphoglycerate mutase [Source:HGNC Sy...
6722	6722	SRF	serum response factor [Source:HGNC Symbol;...
677	677	ZFP36L1	ZFP36 ring finger protein like 1 [Source:H...
6772	6772	STAT1	signal transducer and activator of transcr...
6774	6774	STAT3	signal transducer and activator of transcr...
6776	6776	STAT5A	signal transducer and activator of transcr...
6777	6777	STAT5B	signal transducer and activator of transcr...
6868	6868	ADAM17	ADAM metallopeptidase domain 17 [Source:HG...
6886	6886	TAL1	TAL bHLH transcription factor 1, erythroid...
6917	6917	TCEA1	transcription elongation factor A1 [Source...
695	695	BTK	Bruton tyrosine kinase [Source:HGNC Symbol...
7049	7049	TGFBR3	transforming growth factor beta receptor 3...
7067	7067	THRA	thyroid hormone receptor alpha [Source:HGN...
729230	729230	CCR2	C-C motif chemokine receptor 2 [Source:HGN...
7422	7422	VEGFA	vascular endothelial growth factor A [Sour...
7538	7538	ZFP36	ZFP36 ring finger protein [Source:HGNC Sym...
7564	7564	ZNF16	zinc finger protein 16 [Source:HGNC Symbol...
79876	79876	UBA5	ubiquitin like modifier activating enzyme ...
80279	80279	CDK5RAP3	CDK5 regulatory subunit associated protein...
80739	80739	MPIG6B	megakaryocyte and platelet inhibitory rece...
81624	81624	DIAPH3	diaphanous related formin 3 [Source:HGNC S...
8314	8314	BAP1	BRCA1 associated deubiquitinase 1 [Source:...
836	836	CASP3	caspase 3 [Source:HGNC Symbol;Acc:HGNC:1504]
83700	83700	JAM3	junctional adhesion molecule 3 [Source:HGN...
8399	8399	PLA2G10	phospholipase A2 group X [Source:HGNC Symb...
8444	8444	DYRK3	dual specificity tyrosine phosphorylation ...
84456	84456	L3MBTL3	L3MBTL histone methyl-lysine binding prote...
84529	84529	CDIN1	CDAN1 interacting nuclease 1 [Source:HGNC ...
8861	8861	LDB1	LIM domain binding 1 [Source:HGNC Symbol;A...
91	91	ACVR1B	activin A receptor type 1B [Source:HGNC Sy...
92	92	ACVR2A	activin A receptor type 2A [Source:HGNC Sy...
92482	92482	BBIP1	BBSome interacting protein 1 [Source:HGNC ...
9258	9258	MFHAS1	multifunctional ROCO family signaling regu...
93974	93974	ATP5IF1	ATP synthase inhibitory factor subunit 1 [...
94081	94081	SFXN1	sideroflexin 1 [Source:HGNC Symbol;Acc:HGN...
9636	9636	ISG15	ISG15 ubiquitin like modifier [Source:HGNC...
9935	9935	MAFB	MAF bZIP transcription factor B [Source:HG...
9991	9991	PTBP3	polypyrimidine tract binding protein 3
